# Supplementary material for: Bidirectional selective genotyping approach for the identification of quantitative trait loci controlling earliness per se in winter rye (Secale cereale L.)
Source: J Appl Genet. 2015 Jun 12;57:45–50. doi: 10.1007/s13353-015-0294-5 (PMC4731430; doi:10.1007/s13353-015-0294-5)
Supplement: Supplementary file 1 — (XLS 62 kb) [file 13353_2015_294_MOESM1_ESM.xls]

## Sheet: general informations
article title	Bidirectional Selective Genotyping approach for identification of quantitative trait loci controlling earliness per se in winter rye (Secale cereale L.)
journal name	Journal of Applied Genetics
authors, affiliation	Beata Myśków	Department of Plant Genetics, Breeding and Biotechnology, West-Pomeranian University of Technology in Szczecin (ZUT), Poland
	bmyskow@zut.edu.pl
	Stefan Stojałowski	Department of Plant Genetics, Breeding and Biotechnology, West-Pomeranian University of Technology in Szczecin (ZUT), Poland

## Sheet: title and legend
Bidirectional Selective Genotyping approach for identification of quantitative trait loci controlling earliness per se in winter rye (Secale cereale L.)
The list of markers significant for heading earliness (HE) in rye RIL population R (C599x620) selected based on χ2 test.
column H,M	level of significance in χ2 test	**,***,****,*****,******,******* significance at P≤: 0.05, 0.01, 0.005, 0.001, 0.0005, 0.0001, respectively
column N	sum of the χ2 values from columns G and L

## Sheet: HE markers indicated by χ2 test
Marker	Position		Group of early RILs					Group of late RILs					Ʃχ2
	group	cM	a	b	-	χ2	Signif.	a	b	-	χ2	Signif.
XrPt506364	1R	0	8	24	2	8	****	23	11	2	4.24	**	12.24
XrPt390505	1R	1.192	11	23	0	4.24	**	23	10	3	5.12	**	9.36
XwPt1177	1R	1.768	10	21	3	3.9	**	24	11	1	4.83	**	8.73
XrPt401861	1R	3.786	9	25	0	7.53	***	24	12	0	4	**	11.53
XrPt505305	1R	4.271	7	25	2	10.12	****	27	7	2	11.76	*****	21.88
XrPt507401	1R	4.706	9	25	0	7.53	***	26	9	1	8.26	****	15.79
XrPt506279	1R	4.856	9	24	1	6.82	***	26	10	0	7.11	***	13.93
XrPt411471	1R	4.994	9	25	0	7.53	***	24	8	4	8	****	15.53
XrPt401335	1R	5.199	10	24	0	5.76	**	26	8	2	9.53	****	15.29
XrPt6128	1R	5.323	9	24	1	6.82	***	26	10	0	7.11	***	13.93
XrPt399930	1R	5.391	10	24	0	5.76	**	26	9	1	8.26	****	14.02
XwPt11732	1R	5.52	9	25	0	7.53	***	27	9	0	9	****	16.53
XrPt401858	1R	5.55	9	24	1	6.82	***	26	9	1	8.26	****	15.08
XrPt507198	1R	5.573	9	24	1	6.82	***	24	9	3	6.82	***	13.64
XrPt402593	1R	5.621	10	24	0	5.76	**	27	8	1	10.31	****	16.07
XrPt390346	1R	5.629	10	24	0	5.76	**	28	8	0	11.11	*****	16.87
XrPt411425	1R	5.693	10	24	0	5.76	**	26	8	2	9.53	****	15.29
XrPt389990	1R	5.701	10	24	0	5.76	**	27	8	1	10.31	****	16.07
XrPt400194	1R	5.703	8	24	2	8	****	24	8	4	8	****	16
XrPt389446	1R	5.796	9	24	1	6.82	***	25	7	4	10.12	****	16.94
XrPt400196	1R	5.817	9	24	1	6.82	***	27	8	1	10.31	****	17.13
XrPt507970	1R	5.817	9	23	2	6.12	**	27	8	1	10.31	****	16.43
XrPt506431	1R	5.898	8	25	1	8.76	****	25	8	3	8.76	****	17.52
XrPt399642	1R	5.912	9	25	0	7.53	***	27	9	0	9	****	16.53
XrPt400866	1R	6.024	6	24	4	10.8	****	22	10	4	4.5	**	15.3
XrPt508463	1R	6.143	9	25	0	7.53	***	26	10	0	7.11	***	14.64
XrPt390338	1R	6.268	7	25	2	10.12	****	22	10	4	4.5	**	14.62
XrPt389900	1R	6.61	10	24	0	5.76	**	28	6	2	14.24	******	20
XrPt390296	1R	7.224	9	23	2	6.12	**	27	7	2	11.76	*****	17.88
XrPt390080	1R	7.259	9	25	0	7.53	***	27	8	1	10.31	****	17.84
XrPt508367	1R	7.269	9	24	1	6.82	***	27	9	0	9	****	15.82
XrPt401581	1R	7.381	9	24	1	6.82	***	27	9	0	9	****	15.82
XtPt5537	1R	7.416	10	24	0	5.76	**	27	9	0	9	****	14.76
XrPt509474	1R	7.504	10	24	0	5.76	**	28	8	0	11.11	*****	16.87
XrPt506666	1R	7.89	10	24	0	5.76	**	24	11	1	4.83	**	10.59
XwPt3256	1R	7.998	9	25	0	7.53	***	25	10	1	6.43	**	13.96
XrPt509169	1R	8.063	9	25	0	7.53	***	24	11	1	4.83	**	12.36
XrPt505686	1R	8.302	9	25	0	7.53	***	24	11	1	4.83	**	12.36
XrPt390084	1R	8.328	8	25	1	8.76	****	24	11	1	4.83	**	13.59
XrPt400946	1R	8.372	9	25	0	7.53	***	25	11	0	5.44	**	12.97
XrPt508676	1R	8.822	8	25	1	8.76	****	27	8	1	10.31	****	19.07
XrPt508969	1R	9.03	8	26	0	9.53	****	27	9	0	9	****	18.53
XrPt508079	1R	11.514	10	23	1	5.12	**	24	12	0	4	**	9.12
XrPt508297	1R	25.19	11	23	0	4.24	**	25	10	1	6.43	**	10.67
XrPt389668	1R	25.35	9	23	2	6.12	**	23	11	2	4.24	**	10.36
XrPt506506	1R	25.395	11	23	0	4.24	**	25	11	0	5.44	**	9.68
XrPt400843	1R	27.711	11	23	0	4.24	**	24	12	0	4	**	8.24
XrPt506629	1R	27.711	11	23	0	4.24	**	24	12	0	4	**	8.24
XrPt507254	1R	27.711	11	23	0	4.24	**	24	12	0	4	**	8.24
XrPt508330	1R	27.778	10	23	1	5.12	**	24	12	0	4	**	9.12
XrPt507636	1R	39.753	10	24	0	5.76	**	26	10	0	7.11	***	12.87
XrPt509578	1R	44.354	9	24	1	6.82	***	24	12	0	4	**	10.82
XrPt389667	1R	unmapped	10	23	1	5.12	**	25	11	0	5.44	**	10.56
XrPt400103	1R	unmapped	10	24	0	5.76	**	24	12	0	4	**	9.76
XrPt508501	1R	unmapped	10	24	0	5.76	**	23	11	2	4.24	**	10
XrPt507986	5R	0	21	9	4	4.8	**	5	25	6	13.33	******	18.13
XrPt411024	5R	8.803	28	5	1	16.03	*******	5	29	2	16.94	*******	32.97
XrPt9061	5R	9.012	29	3	2	21.12	*******	10	26	0	7.11	***	28.23
XrPt507724	5R	9.128	30	4	0	19.88	*******	9	27	0	9	****	28.88
XrPt390527	5R	9.219	30	3	1	22.09	*******	8	28	0	11.11	*****	33.2
XrPt509590	5R	9.805	28	3	3	20.16	*******	7	25	4	10.12	****	30.28
XrPt506854	5R	9.837	31	3	0	23.06	*******	9	26	1	8.26	****	31.32
XrPt401705	5R	9.838	31	3	0	23.06	*******	9	26	1	8.26	****	31.32
XrPt9131	5R	9.838	31	3	0	23.06	*******	9	26	1	8.26	****	31.32
XrPt390242	5R	9.841	30	3	1	22.09	*******	9	24	3	6.82	***	28.91
XrPt3136	5R	9.843	31	3	0	23.06	*******	9	27	0	9	****	32.06
XrPt390278	5R	9.843	31	3	0	23.06	*******	9	27	0	9	****	32.06
XrPt390298	5R	9.843	31	3	0	23.06	*******	9	27	0	9	****	32.06
XrPt398773	5R	9.843	31	3	0	23.06	*******	9	27	0	9	****	32.06
XrPt399520	5R	9.843	31	3	0	23.06	*******	9	27	0	9	****	32.06
XrPt400223	5R	9.843	31	3	0	23.06	*******	9	27	0	9	****	32.06
XrPt400837	5R	9.843	31	3	0	23.06	*******	9	27	0	9	****	32.06
XrPt401116	5R	9.843	31	3	0	23.06	*******	9	27	0	9	****	32.06
XrPt402257	5R	9.843	31	3	0	23.06	*******	9	27	0	9	****	32.06
XrPt402336	5R	9.843	31	3	0	23.06	*******	9	27	0	9	****	32.06
XrPt411100	5R	9.843	31	3	0	23.06	*******	9	27	0	9	****	32.06
XrPt411479	5R	9.843	31	3	0	23.06	*******	9	27	0	9	****	32.06
XrPt505581	5R	9.843	31	3	0	23.06	*******	9	27	0	9	****	32.06
XrPt508245	5R	9.843	31	3	0	23.06	*******	9	27	0	9	****	32.06
XrPt509550	5R	9.843	31	3	0	23.06	*******	9	27	0	9	****	32.06
XrPt509677	5R	9.843	31	3	0	23.06	*******	9	27	0	9	****	32.06
XrPt6576	5R	9.843	31	3	0	23.06	*******	9	27	0	9	****	32.06
XrPt7137	5R	9.843	31	3	0	23.06	*******	9	27	0	9	****	32.06
XrPt8589	5R	9.843	31	3	0	23.06	*******	9	27	0	9	****	32.06
XwPt344657	5R	9.845	29	3	2	21.12	*******	9	23	4	6.12	**	27.24
XrPt509413	5R	9.854	30	3	1	22.09	*******	9	27	0	9	****	31.09
XrPt508110	5R	9.894	30	3	1	22.09	*******	8	27	1	10.31	****	32.4
XrPt400247	5R	10.475	31	3	0	23.06	*******	9	23	4	6.12	**	29.18
XrPt401929	5R	10.594	27	3	4	19.2	*******	9	22	5	5.45	**	24.65
XrPt390585	5R	11.316	31	3	0	23.06	*******	7	29	0	13.44	******	36.5
XrPt411522	5R	11.316	31	3	0	23.06	*******	7	29	0	13.44	******	36.5
XrPt402652	5R	11.549	25	5	4	13.33	******	9	25	2	7.53	***	20.86
XrPt400727	5R	18.016	29	5	0	16.94	*******	5	30	1	17.86	*******	34.8
XrPt389945	5R	18.985	26	8	0	9.53	****	11	25	0	5.44	**	14.97
XrPt507245	5R	19.555	28	6	0	14.24	******	5	31	0	18.78	*******	33.02
XrPt389856	5R	23.035	27	7	0	11.76	*****	6	30	0	16	*******	27.76
XrPt399730	5R	23.035	27	7	0	11.76	*****	6	30	0	16	*******	27.76
XrPt0716	5R	27.147	28	6	0	14.24	******	8	28	0	11.11	*****	25.35
XrPt4272	5R	27.147	28	6	0	14.24	******	8	28	0	11.11	*****	25.35
XrPt506094	5R	27.147	28	6	0	14.24	******	8	28	0	11.11	*****	25.35
XrPt508633	5R	27.147	28	6	0	14.24	******	8	28	0	11.11	*****	25.35
XrPt9178	5R	27.147	28	6	0	14.24	******	8	28	0	11.11	*****	25.35
XrPt5091	5R	27.179	28	6	0	14.24	******	8	27	1	10.31	****	24.55
XrPt5995	5R	27.179	28	6	0	14.24	******	8	27	1	10.31	****	24.55
XrPt1829	5R	27.18	28	6	0	14.24	******	8	27	1	10.31	****	24.55
XrPt8921	5R	27.21	28	6	0	14.24	******	8	26	2	9.53	****	23.77
XrPt410924	5R	28.841	29	5	0	16.94	*******	10	26	0	7.11	***	24.05
XrPt508902	5R	29.675	29	5	0	16.94	*******	11	23	2	4.24	**	21.18
XrPt398691	5R	unmapped	28	6	0	14.24	******	5	29	2	16.94	*******	31.18
XrPt398818	5R	unmapped	25	7	2	10.12	****	12	24	0	4	**	14.12
XrPt399259	5R	unmapped	30	3	1	22.09	*******	5	27	4	15.12	******	37.21
XrPt399638	5R	unmapped	28	6	0	14.24	******	5	31	0	18.78	*******	33.02
XrPt400444	5R	unmapped	25	9	0	7.53	***	12	24	0	4	**	11.53
XrPt402245	5R	unmapped	27	6	1	13.36	******	7	28	1	12.6	******	25.96
XrPt410942	5R	unmapped	30	4	0	19.88	*******	9	26	1	8.26	****	28.14
XrPt505153	5R	unmapped	25	8	1	8.76	****	11	25	0	5.44	**	14.2
XrPt505348	5R	unmapped	25	9	0	7.53	***	12	24	0	4	**	11.53
XrPt506001	5R	unmapped	28	6	0	14.24	******	8	28	0	11.11	*****	25.35
XrPt507961	5R	unmapped	28	6	0	14.24	******	5	30	1	17.86	*******	32.1
XrPt401326	6R	0	23	11	0	4.24	**	12	24	0	4	**	8.24
XrPt411453	6R	0.783	23	11	0	4.24	**	12	24	0	4	**	8.24
XrPt402513	6R	0.827	22	10	2	4.5	**	10	24	2	5.76	**	10.26
XrPt390764	6R	0.832	23	11	0	4.24	**	11	25	0	5.44	**	9.68
XrPt505177	6R	0.832	23	11	0	4.24	**	11	25	0	5.44	**	9.68
XrPt3623	6R	0.976	23	11	0	4.24	**	11	24	1	4.83	**	9.07
XrPt401345	6R	0.976	23	11	0	4.24	**	11	24	1	4.83	**	9.07
XrPt389963	6R	0.977	23	11	0	4.24	**	11	23	2	4.24	**	8.48
XrPt400561	6R	1.062	23	11	0	4.24	**	12	24	0	4	**	8.24
XrPt506083	6R	1.062	23	11	0	4.24	**	12	24	0	4	**	8.24
XrPt508193	6R	1.062	23	11	0	4.24	**	12	24	0	4	**	8.24
XrPt508231	6R	1.062	23	11	0	4.24	**	12	24	0	4	**	8.24
XrPt389369	6R	1.208	23	11	0	4.24	**	11	25	0	5.44	**	9.68
XrPt411006	6R	1.208	23	11	0	4.24	**	11	25	0	5.44	**	9.68
XrPt402405	7R	0	22	10	2	4.5	**	10	25	1	6.43	**	10.93
XrPt1961	7R	0.583	23	11	0	4.24	**	10	26	0	7.11	***	11.35
XrPt402059	7R	1.231	23	11	0	4.24	**	8	28	0	11.11	*****	15.35
XrPt505811	7R	1.398	23	11	0	4.24	**	8	27	1	10.31	****	14.55
XrPt390556	7R	1.562	24	10	0	5.76	**	8	27	1	10.31	****	16.07
XrPt509103	7R	1.963	24	9	1	6.82	***	10	26	0	7.11	***	13.93
XrPt507610	7R	1.985	22	10	2	4.5	**	10	25	1	6.43	**	10.93
XrPt507004	7R	2.112	23	11	0	4.24	**	11	23	2	4.24	**	8.48
XrPt399933	7R	2.298	22	10	2	4.5	**	10	23	3	5.12	**	9.62
XrPt508571	7R	2.41	23	10	1	5.12	**	12	24	0	4	**	9.12
XrPt509108	7R	2.713	23	11	0	4.24	**	12	24	0	4	**	8.24
XrPt390184	7R	2.908	23	10	1	5.12	**	12	24	0	4	**	9.12
XrPt508118	7R	3.273	23	11	0	4.24	**	10	25	1	6.43	**	10.67
XrPt401026	7R	3.612	23	11	0	4.24	**	10	25	1	6.43	**	10.67
XrPt398474	7R	3.619	23	11	0	4.24	**	10	26	0	7.11	***	11.35
XrPt401480	7R	4.31	23	11	0	4.24	**	9	26	1	8.26	****	12.5
XrPt402430	7R	4.31	23	11	0	4.24	**	9	26	1	8.26	****	12.5
XrPt411330	7R	4.694	23	11	0	4.24	**	8	26	2	9.53	****	13.77
XrPt508953	7R	4.963	23	11	0	4.24	**	8	27	1	10.31	****	14.55
XrPt401372	7R	5.687	22	10	2	4.5	**	10	24	2	5.76	**	10.26
XrPt505996	7R	6.225	23	7	4	8.53	****	11	24	1	4.83	**	13.36
XrPt390390	7R	8.882	25	7	2	10.12	****	9	23	4	6.12	**	16.24
