# Supplementary material for: Bidirectional selective genotyping approach for the identification of quantitative trait loci controlling earliness per se in winter rye (Secale cereale L.)
Source: J Appl Genet. 2015 Jun 12;57:45–50. doi: 10.1007/s13353-015-0294-5 (PMC4731430; doi:10.1007/s13353-015-0294-5)
Supplement: Supplementary file 3 — (XLS 51 kb) [file 13353_2015_294_MOESM3_ESM.xls]

## Sheet: general informations
article title	Bidirectional Selective Genotyping approach for identification of quantitative trait loci controlling earliness per se in winter rye (Secale cereale L.)
journal name	Journal of Applied Genetics
authors, affiliation	Beata Myśków	Department of Plant Genetics, Breeding and Biotechnology, West-Pomeranian University of Technology in Szczecin (ZUT), Poland
	bmyskow@zut.edu.pl
	Stefan Stojałowski	Department of Plant Genetics, Breeding and Biotechnology, West-Pomeranian University of Technology in Szczecin (ZUT), Poland

## Sheet: title and legend
Bidirectional Selective Genotyping approach for identification of quantitative trait loci controlling earliness per se in winter rye (Secale cereale L.)
The set of markers significant for heading earliness (HE), mapped in rye RIL population R (C599x620) and significant in Kruskal-Walis test in at least one of four different mapping populations (K,L,M,S).
Column G	level of significance in Kruskal-Walis test	**,***,****,*****,******,******* significance at P≤: 0.05, 0.01, 0.005, 0.001, 0.0005, 0.0001, respectively
Columns H	mean a - average value of HE for RILs carying allele originating from maternal line (9-point scale)
Columns I	mean b - average value of HE for RILs carying allele originating from paternal line (9-point scale)

## Sheet: markers significant in K-W test
Marker	Position on the map of population R		Results of the Kruskal-Walis test
			population	year	Value of K statistic	Signif.	Mean-a	Mean-b
	group	cM
XrPt401335	1R	5.199	M	2008	10.713	****	5.2774	4.20473
			M	2010	19.58	*******	6.41462	5.28648
			M	2009	8.433	****	5.52063	4.59345
XrPt399930	1R	5.391	M	2008	11.396	*****	5.2774	4.17807
			M	2010	19.907	*******	6.41462	5.29161
			M	2009	8.526	****	5.52063	4.60281
XrPt401858	1R	5.55	M	2008	11.344	*****	5.27756	4.17
			M	2010	18.915	*******	6.38772	5.27782
			M	2007	3.845	**	6.85234	5.98049
XrPt506666	1R	7.89	M	2009	8.467	****	5.48913	4.56446
			M	2010	12.217	******	6.29646	5.38979
			M	2008	6.782	***	5.16309	4.26204
			M	2009	8.216	****	5.48193	4.53204
XrPt509169	1R	8.063	M	2009	10.469	****	5.56753	4.4983
			M	2010	14.979	******	6.333	5.34865
			M	2008	6.521	**	5.16215	4.27623
XrPt400946	1R	8.372	M	2009	12.138	******	5.63521	4.53313
			M	2010	20.007	*******	6.43192	5.34565
			M	2008	7.869	***	5.2431	4.33656
XrPt389668	1R	25.35	M	2010	3.985	**	6.13355	5.65537
XrPt506506	1R	25.395	M	2010	4.169	**	6.13247	5.66
XrPt506629	1R	27.711	K	2010	3.946	**	3.95691	4.65445
XrPt507254	1R	27.711	K	2010	3.949	**	3.98433	4.68291
XrPt508330	1R	27.778	K	2010	5.014	**	3.88947	4.67744
XrPt509578	1R	44.354	M	2007	4.032	**	5.94687	6.91538
XrPt507724	5R	9.128	K	2008	6.97	***	4.72021	3.87676
			K	2009	6.982	***	5.03748	4.07237
XrPt390527	5R	9.219	K	2009	5.105	**	5.05151	4.18185
XrPt390242	5R	9.841	K	2008	4.231	**	4.70614	4.02177
			K	2009	6.572	**	5.07961	4.13281
XrPt398773	5R	9.843	M	2008	11.893	*****	5.33308	4.33071
			M	2010	13.157	******	6.35894	5.52565
			M	2009	9.178	****	5.59194	4.669
XrPt399520	5R	9.843	K	2008	5.676	**	4.71951	3.87014
			K	2009	6.825	***	4.99332	3.99881
XrPt411100	5R	9.843	M	2008	6.408	**	5.13591	4.35672
			M	2010	8.836	****	6.24224	5.5195
			M	2009	9.843	****	5.52456	4.52951
XrPt411479	5R	9.843	K	2008	5.751	**	4.70766	3.85427
			K	2009	7.956	****	5.0027	3.92381
XrPt505581	5R	9.843	K	2008	5.54	**	4.70766	3.87718
			K	2009	6.731	***	5.0027	4.01924
XrPt509550	5R	9.843	K	2008	6.982	***	4.72937	3.76837
			K	2009	7.888	****	5.04586	3.96149
XrPt509677	5R	9.843	K	2008	5.131	**	4.79257	3.96638
			K	2009	6.431	**	5.01042	4.01201
XrPt401929	5R	10.594	M	2009	10.478	****	5.65554	4.669
			M	2008	12.169	******	5.35286	4.33071
			M	2010	13.837	******	6.38969	5.52565
			M	2007	4.13	**	7.00574	6.18035
XrPt390585	5R	11.316	M	2010	3.861	**	6.20509	5.72722
			M	2008	3.882	**	5.14	4.55175
XrPt411522	5R	11.316	M	2009	4.403	**	5.497	4.81628
			M	2008	4.669	**	5.16052	4.52141
			M	2010	5.675	**	6.24695	5.68273
XrPt402652	5R	11.549	K	2009	8.975	****	5.09342	4.03761
XrPt507245	5R	19.555	K	2009	7.278	***	5.03683	4.09553
XrPt410924	5R	28.841	M	2010	4.481	**	6.24482	5.73169
			M	2009	6.618	**	5.58214	4.79899
			M	2008	7.775	***	5.2513	4.45329
XrPt411453	6R	0.783	M	2007	12.914	******	5.74814	7.31368
XrPt402513	6R	0.827	K	2010	4.77	**	3.94173	4.65605
			K	2009	6.088	**	4.1609	5.0436
XrPt390764	6R	0.832	M	2007	19.573	*******	5.38889	7.3125
			L	2009	4.941	**	3.79782	4.69686
			L	2010	5.17	**	3.22544	4.26131
XrPt509108	7R	2.713	K	2009	7.964	****	4.17157	5.16994
XrPt401480	7R	4.31	K	2009	7.249	***	4.12509	5.09422
